# Supplementary material for: Different Cell Types Affect the Transition from Juvenile to Mature Phase in Citrus Plants Regenerated through Somatic Embryogenesis
Source: Plants (Basel). 2022 Jul 8;11(14):1811. doi: 10.3390/plants11141811 (PMC9323018; doi:10.3390/plants11141811)
Supplement: Supplementary file 1 [file plants-11-01811-s001.zip]

Archive with 1 entries (1 files):
- plants-1742289-supplementary.pdf
